# Supplementary material for: Characterization of the Complete Mitochondrial Genome of the Central Highland Grey-Shanked Douc Langur (Pygathrix cinerea), a Critically Endangered Species Endemic to Vietnam (Mammalia: Primates)
Source: Curr Issues Mol Biol. 2024 Sep 6;46(9):9928–47. doi: 10.3390/cimb46090592 (PMC11430490; doi:10.3390/cimb46090592)
Supplement: Supplementary file 1 [file cimb-46-00592-s001.zip › Supplementary data 5.xlsx]

## Sheet: Sequence Data
Domain: Data
																												1	1	1	1	1	1	1	1	1	1	1	1	1	1	1	1	1	1	1	1	1	1
	1	1	1	1	2	2	2	2	3	3	4	4	4	5	5	6	6	7	8	8	8	9	9	9	9	9	9	0	0	0	1	2	2	2	2	2	2	2	2	2	2	3	3	3	3	3	3	4	4
	5	5	5	9	4	7	7	9	0	1	2	2	2	2	3	3	6	8	0	0	9	0	3	3	5	5	6	1	7	9	4	0	0	1	4	4	5	6	6	7	9	2	2	3	6	7	7	1	2
	4	5	8	5	2	1	2	8	7	4	3	6	9	0	2	6	1	6	2	6	7	8	0	1	0	2	8	8	7	9	1	6	8	2	3	6	2	5	7	1	2	3	5	6	9	0	6	7	1
Pygathrix nigripes	T	G	T	A	-	T	C	A	A	G	T	T	G	C	G	C	C	C	C	C	C	G	T	T	A	C	G	C	T	T	G	G	C	C	C	A	C	C	G	A	A	C	G	A	T	T	C	G	A
Pygathrix cinerea	C	C	C	G	-	C	T	G	G	A	C	C	A	T	A	T	T	T	T	A	T	A	C	C	G	T	A	T	C	C	A	A	T	T	A	T	T	T	A	T	G	T	A	G	C	C	T	A	G
Pygathrix cinerea Vietnam	C	C	C	G	T	C	T	G	G	A	C	C	A	T	A	T	T	T	T	A	T	A	C	C	G	T	A	T	C	C	A	.	T	T	A	T	T	T	A	T	G	T	A	G	C	C	T	A	G
	2	2	2	2	2	2	2	2	2	2	2	2	2	2	2	2	2	2	2	2	2	2	2	2	2	2	2	2	2	2	2	2	2	2	2	3	3	3	3	3	3	3	3	3	3	3	3	3	3
	0	0	1	2	3	3	3	3	3	4	4	4	5	5	6	7	7	7	7	7	7	7	7	8	8	8	8	9	9	9	9	9	9	9	9	0	0	0	0	0	0	1	1	1	1	1	1	2	2
	3	8	1	0	0	3	4	5	9	0	1	3	1	6	6	2	3	5	6	6	7	7	7	2	7	9	9	0	3	4	4	5	8	8	9	0	5	6	8	9	9	1	3	4	6	8	9	0	0
	9	2	7	4	5	9	3	4	1	7	8	8	7	6	7	7	9	3	1	2	0	2	3	4	7	1	7	6	3	8	9	7	1	7	0	0	6	8	0	2	5	6	4	3	4	6	7	3	6
Pygathrix nigripes	T	A	C	C	G	T	T	C	C	G	A	T	T	A	C	T	T	A	C	C	T	-	-	C	G	A	T	C	C	G	C	C	T	A	C	T	T	C	T	T	A	C	T	T	C	T	C	C	C
Pygathrix cinerea	C	G	T	T	A	C	C	T	T	A	G	C	C	G	T	C	C	G	T	T	C	-	-	T	A	C	C	T	T	A	T	T	C	G	T	C	C	T	C	C	C	T	C	C	T	G	T	T	T
Pygathrix cinerea Vietnam	C	G	T	T	A	C	C	T	T	A	G	C	C	.	T	C	C	G	T	T	C	C	A	T	A	C	C	T	T	A	T	T	C	G	T	C	C	T	.	C	C	T	.	C	T	G	T	T	T
	3	3	3	3	3	4	4	4	4	4	4	4	4	4	4	4	4	4	4	4	4	4	4	4	4	4	4	4	4	4	4	4	4	4	4	4	4	4	4	4	4	4	4	4	4	4	4	4	4
	8	8	8	9	9	0	0	0	0	0	1	1	1	1	1	1	1	2	2	2	2	2	2	2	2	2	2	3	3	3	3	3	3	4	4	4	4	5	5	5	5	5	5	6	6	6	6	6	6
	2	6	7	0	2	1	3	5	9	9	0	1	2	3	4	5	7	0	0	1	5	6	6	8	8	9	9	0	1	1	5	5	7	0	2	7	7	0	1	2	3	3	8	4	4	5	8	8	8
	0	3	4	6	5	6	5	6	1	3	7	3	0	1	1	2	6	3	9	4	3	6	7	2	7	3	6	4	5	8	0	4	4	7	2	0	9	6	8	4	3	6	7	2	7	9	0	6	9
Pygathrix nigripes	A	C	A	C	T	T	C	T	T	T	G	T	G	A	T	T	T	A	T	T	C	G	T	G	A	T	C	C	C	G	G	G	C	C	T	G	T	T	G	T	A	C	T	A	T	C	G	A	T
Pygathrix cinerea	G	T	T	.	C	C	T	C	C	C	A	C	A	G	C	C	C	G	C	C	T	A	C	A	G	C	T	A	T	A	A	A	T	T	C	A	C	C	A	C	G	T	C	C	C	T	A	G	.
Pygathrix cinerea Vietnam	G	T	T	T	C	C	T	C	C	C	A	A	A	G	C	C	C	G	C	C	T	A	C	A	G	C	T	A	T	A	A	A	T	.	C	A	C	C	A	C	G	T	C	C	C	T	A	G	C
	5	5	5	5	5	5	5	5	5	5	5	5	5	5	5	5	5	5	5	5	5	5	5	5	5	5	5	5	5	5	5	5	5	5	5	5	5	5	5	5	5	5	5	5	5	5	5	5	5
	0	0	0	0	0	0	0	0	0	1	1	1	1	2	2	2	4	4	4	4	4	5	5	5	6	6	6	6	6	6	6	7	7	7	7	7	7	8	8	8	8	8	8	8	8	9	9	9	9
	2	3	4	5	5	6	6	8	8	2	2	2	4	2	3	4	0	1	2	8	9	0	2	9	2	2	4	5	6	7	9	0	2	3	7	7	9	1	1	2	3	4	4	5	9	0	4	4	5
	5	8	9	6	8	4	7	7	8	4	6	7	0	3	3	7	1	4	9	0	2	7	2	5	4	7	5	4	3	8	0	2	0	5	1	7	2	0	1	2	7	3	7	2	7	0	2	8	1
Pygathrix nigripes	C	C	A	A	C	C	T	C	T	T	C	A	G	T	T	T	C	C	T	C	A	G	C	T	C	C	C	T	A	T	G	G	C	T	A	C	T	A	A	T	T	C	T	G	C	C	C	C	C
Pygathrix cinerea	T	T	G	G	T	T	A	A	C	C	T	G	A	C	C	C	T	T	C	T	G	A	T	C	T	T	T	C	T	.	A	T	T	C	G	T	C	G	G	A	C	T	C	A	T	A	T	T	T
Pygathrix cinerea Vietnam	T	T	G	G	T	.	A	A	C	C	T	G	A	C	C	C	T	.	C	T	G	.	T	C	T	T	T	C	T	C	A	T	T	C	G	T	C	G	G	A	C	T	C	A	T	A	T	T	T
	6	6	6	6	6	6	6	6	6	6	6	6	6	6	6	6	6	6	6	6	6	6	6	6	6	6	6	6	6	6	6	6	6	6	6	6	6	6	7	7	7	7	7	7	7	7	7	7	7
	4	4	4	5	5	5	5	5	6	6	6	6	6	6	6	7	7	7	7	7	7	7	7	8	8	8	8	8	9	9	9	9	9	9	9	9	9	9	0	0	0	1	1	2	2	2	2	2	3
	5	6	7	0	1	1	2	9	2	3	4	5	6	6	7	1	1	3	6	6	8	9	9	0	3	3	4	7	0	0	2	2	2	3	4	5	7	8	2	4	8	2	9	0	0	3	6	6	3
	8	1	6	0	5	8	5	3	6	5	7	9	3	9	1	0	3	4	1	4	8	4	7	7	0	3	5	2	5	6	0	3	6	8	1	0	1	6	6	1	3	1	5	0	6	6	0	6	2
Pygathrix nigripes	T	C	T	T	C	C	T	C	A	T	C	T	A	A	T	G	T	A	G	C	C	T	T	A	T	T	A	G	A	G	T	T	T	A	T	G	T	C	C	C	-	A	C	C	T	A	T	C	A
Pygathrix cinerea	C	T	C	C	T	T	C	T	G	C	A	A	.	G	C	A	C	G	A	T	T	C	C	G	C	C	T	A	T	A	C	C	C	G	C	A	C	T	T	T	A	C	T	T	C	G	C	T	G
Pygathrix cinerea Vietnam	C	T	C	C	T	T	C	T	G	C	A	A	G	G	C	A	C	G	A	T	T	C	C	G	C	C	T	A	T	A	C	C	C	G	C	A	C	T	T	T	A	C	T	T	C	G	C	T	G
	7	7	7	7	7	7	7	7	7	7	7	7	8	8	8	8	8	8	8	8	8	8	8	8	8	8	8	8	8	8	8	8	8	8	8	8	8	8	8	8	8	8	8	8	8	8	8	8	8
	8	8	8	8	8	8	9	9	9	9	9	9	0	0	0	0	0	0	0	0	0	0	1	1	1	1	1	2	2	2	2	2	2	2	2	2	2	3	3	3	3	3	4	4	4	4	4	4	4
	3	3	4	4	7	8	0	2	4	6	6	8	0	1	1	2	2	4	5	5	6	7	2	3	4	5	8	1	2	3	4	5	7	7	8	8	9	0	1	2	4	5	0	0	1	2	3	4	4
	4	9	5	8	9	1	7	8	7	1	4	3	3	0	5	4	6	5	7	8	0	5	8	7	3	2	8	2	2	9	9	4	0	1	3	4	9	2	1	3	1	3	1	4	0	2	7	3	6
Pygathrix nigripes	A	G	A	C	T	C	A	T	G	A	T	A	C	T	G	C	C	A	T	C	C	C	T	A	C	T	C	C	G	C	T	T	G	C	C	C	A	C	G	T	C	G	A	C	T	G	T	T	C
Pygathrix cinerea	G	A	G	T	C	A	C	C	A	G	A	C	T	C	A	T	T	G	C	T	T	T	C	C	G	C	T	T	A	T	C	C	A	T	T	T	G	T	A	C	T	A	G	T	A	A	C	C	T
Pygathrix cinerea Vietnam	G	A	G	T	C	A	C	C	A	G	A	C	T	C	A	T	T	G	C	T	T	T	C	C	G	C	T	T	A	T	C	C	A	T	T	T	G	T	A	C	T	A	G	T	A	A	C	C	T
	8	8	8	8	8	8	8	8	8	8	8	8	9	9	9	9	9	9	9	9	9	9	9	9	9	9	9	9	9	9	9	9	9	9	9	9	9	9	9	9	9	9	9	9	9	9	9	9	9
	9	9	9	9	9	9	9	9	9	9	9	9	0	0	0	0	0	1	1	1	1	2	2	3	3	3	3	3	3	3	4	4	4	4	4	4	5	5	5	5	5	5	6	6	6	6	6	6	6
	1	1	1	1	2	3	4	4	5	5	9	9	3	4	4	7	9	0	2	7	8	2	6	1	2	2	2	4	4	5	2	2	2	3	4	5	0	3	4	5	6	7	3	3	4	6	6	7	9
	3	4	6	7	8	4	6	9	8	9	3	5	6	5	6	5	9	2	9	7	9	2	1	5	1	4	7	5	8	7	3	4	5	8	7	0	4	7	0	8	3	5	2	9	4	3	9	9	5
Pygathrix nigripes	C	T	G	C	A	T	G	A	T	G	T	T	T	A	A	C	C	C	A	T	C	T	T	A	C	G	G	C	C	C	C	G	T	C	T	T	C	T	T	T	T	T	C	T	C	C	C	C	A
Pygathrix cinerea	T	C	A	T	G	C	A	G	C	A	C	C	C	G	G	T	G	T	T	C	T	C	C	G	T	A	A	T	A	T	T	A	C	T	G	C	T	C	C	C	C	C	T	C	T	T	A	T	G
Pygathrix cinerea Vietnam	T	C	A	.	G	C	A	G	C	A	C	C	C	G	G	T	G	T	T	C	T	C	C	G	T	A	A	T	A	T	T	A	C	T	G	C	T	C	C	C	C	C	T	C	T	T	A	T	G
	1	1	1	1	1	1	1	1	1	1	1	1	1	1	1	1	1	1	1	1	1	1	1	1	1	1	1	1	1	1	1	1	1	1	1	1	1	1	1	1	1	1	1	1	1	1	1	1	1
	0	0	0	0	0	0	0	0	0	0	0	0	0	0	0	0	0	0	0	0	0	0	0	0	0	0	0	0	0	0	0	0	0	0	0	0	0	0	0	0	0	0	0	0	0	0	0	0	0
	0	1	1	1	1	2	2	2	2	2	2	2	2	2	3	3	3	3	3	3	3	3	3	3	3	3	4	4	4	4	4	4	4	4	4	4	4	5	5	5	5	5	5	5	5	5	5	6	6
	7	0	1	2	8	0	1	2	3	4	5	6	7	9	0	1	1	4	5	5	6	6	6	7	9	9	0	1	1	2	4	4	5	6	7	8	9	0	1	2	2	2	3	4	5	9	9	0	0
	3	9	8	8	7	2	1	4	2	7	6	6	4	2	4	0	9	5	4	8	0	1	6	8	1	4	6	1	7	6	1	5	6	2	1	6	3	4	9	2	3	5	4	6	2	1	4	6	9
Pygathrix nigripes	T	G	A	T	T	G	T	C	C	A	T	T	C	T	C	A	T	T	A	T	A	C	G	C	T	A	T	C	C	C	G	C	C	T	T	A	C	C	T	C	T	G	G	A	T	C	T	G	C
Pygathrix cinerea	C	A	G	C	C	C	A	T	A	G	G	C	T	C	T	G	C	C	G	C	G	T	A	T	C	G	C	T	T	A	C	A	T	C	C	G	T	T	C	T	C	A	A	G	C	T	C	A	T
Pygathrix cinerea Vietnam	C	A	G	C	C	C	A	T	A	G	G	C	T	C	T	G	C	C	G	C	.	T	A	T	C	G	C	T	T	A	C	A	T	C	C	G	T	T	.	T	C	A	A	G	C	T	C	A	T
	1	1	1	1	1	1	1	1	1	1	1	1	1	1	1	1	1	1	1	1	1	1	1	1	1	1	1	1	1	1	1	1	1	1	1	1	1	1	1	1	1	1	1	1	1	1	1	1	1
	1	1	1	1	1	1	1	1	1	1	1	1	1	1	1	1	1	1	1	1	1	1	1	1	1	1	1	1	1	1	1	1	1	1	1	1	1	1	1	1	1	1	1	1	1	1	1	1	1
	0	0	0	0	0	0	1	1	2	2	2	2	2	2	3	3	3	3	3	3	4	4	4	4	4	4	4	4	4	4	4	4	4	4	5	5	5	5	6	6	6	6	6	7	8	8	8	8	9
	2	3	5	6	7	9	4	9	3	4	5	6	8	9	0	1	2	3	7	9	0	0	1	2	3	3	4	4	5	5	6	6	7	7	4	6	8	9	2	3	5	7	9	8	0	1	4	7	1
	9	2	9	5	8	3	3	1	6	2	7	6	4	3	3	1	0	8	7	3	4	7	0	2	4	7	0	9	5	8	1	4	3	5	5	0	0	3	9	2	3	7	8	2	7	5	6	9	9
Pygathrix nigripes	A	T	G	C	T	T	A	T	C	G	C	T	T	T	C	T	T	T	C	A	G	C	G	T	G	C	T	T	T	A	A	G	A	T	C	T	T	C	T	A	C	C	T	C	T	-	C	C	T
Pygathrix cinerea	G	C	A	T	A	C	T	C	T	C	T	C	C	C	T	C	C	C	T	G	A	T	A	C	A	T	C	C	C	G	G	A	G	C	T	C	C	T	C	G	T	T	C	A	C	T	T	T	C
Pygathrix cinerea Vietnam	G	C	A	T	A	C	T	C	T	C	T	C	C	C	T	C	C	C	T	G	A	T	A	C	A	T	C	C	C	G	G	A	G	C	T	C	C	T	C	G	T	T	C	A	C	T	T	T	C
	1	1	1	1	1	1	1	1	1	1	1	1	1	1	1	1	1	1	1	1	1	1	1	1	1	1	1	1	1	1	1	1	1	1	1	1	1	1	1	1	1	1	1	1	1	1	1	1	1
	2	2	2	2	2	2	2	2	2	2	2	2	2	2	2	2	2	2	2	2	2	2	2	2	2	2	2	2	2	2	2	2	2	2	2	2	2	2	2	2	2	2	2	2	2	2	2	2	2
	2	2	3	3	3	3	3	3	3	3	4	4	4	4	4	4	4	4	4	4	4	5	5	5	5	5	5	5	5	5	5	5	6	6	6	6	6	6	6	6	6	7	7	7	7	7	7	7	7
	8	9	0	2	2	5	6	7	8	9	2	2	2	4	4	5	5	6	7	7	8	1	2	2	3	3	4	4	4	6	8	8	1	2	3	4	5	6	7	7	7	0	1	1	1	5	5	6	9
	9	8	9	1	4	7	0	9	1	3	1	3	9	1	7	7	9	4	7	8	3	7	5	9	2	7	1	6	9	6	5	8	5	1	3	8	1	9	2	8	9	1	0	4	9	6	9	5	2
Pygathrix nigripes	T	A	T	A	T	C	C	C	T	T	T	A	T	C	C	A	T	C	T	T	C	A	T	A	A	C	C	A	C	T	A	T	G	T	C	T	T	C	A	T	C	T	G	C	T	C	A	T	C
Pygathrix cinerea	C	G	C	G	C	A	T	T	C	C	C	G	C	T	T	G	C	T	C	C	T	G	C	G	C	T	T	G	T	C	C	C	A	C	A	C	C	T	G	C	T	C	A	T	C	T	C	C	T
Pygathrix cinerea Vietnam	C	G	C	G	C	A	T	T	C	C	C	G	C	T	T	G	C	T	C	C	T	G	C	G	C	T	T	G	T	C	C	C	A	C	A	C	C	T	G	C	T	C	A	T	C	T	C	C	T
	1	1	1	1	1	1	1	1	1	1	1	1	1	1	1	1	1	1	1	1	1	1	1	1	1	1	1	1	1	1	1	1	1	1	1	1	1	1	1	1	1	1	1	1	1	1	1	1	1
	3	3	3	3	3	3	3	3	3	3	3	3	3	3	3	3	3	3	3	3	3	3	3	3	3	3	3	3	3	3	3	3	3	3	3	3	3	3	3	3	3	3	3	3	3	3	3	3	3
	3	3	3	3	3	3	3	3	3	3	4	4	4	4	4	4	4	4	4	4	4	4	5	5	6	6	6	6	6	6	6	6	7	7	7	8	8	8	8	8	8	8	8	8	9	9	9	9	9
	0	0	1	2	3	4	5	5	6	8	0	0	1	3	4	4	5	7	8	8	9	9	0	7	0	1	3	6	6	7	7	8	1	8	8	0	0	1	4	4	7	7	8	9	3	3	4	4	5
	5	8	4	6	3	2	3	7	2	9	3	7	9	3	6	8	5	6	7	8	4	7	3	0	8	9	8	2	8	4	7	4	0	6	8	4	7	6	0	6	6	9	7	6	0	6	2	5	7
Pygathrix nigripes	T	T	T	T	T	C	C	T	A	T	T	A	C	A	C	T	A	C	T	C	T	A	C	T	T	C	T	C	T	C	C	C	A	T	G	G	T	A	T	T	T	C	T	C	T	C	C	T	C
Pygathrix cinerea	C	C	C	G	G	T	T	C	G	C	C	C	T	G	T	C	G	T	A	T	C	T	T	C	C	T	C	A	C	T	T	T	T	C	A	A	C	C	C	C	C	T	C	T	C	T	.	C	.
Pygathrix cinerea Vietnam	C	C	C	G	G	T	T	C	G	C	C	C	T	G	T	C	G	T	A	T	C	T	T	C	C	T	C	A	C	T	T	T	T	C	A	A	C	C	C	C	C	T	C	T	C	T	T	C	T
	1	1	1	1	1	1	1	1	1	1	1	1	1	1	1	1	1	1	1	1	1	1	1	1	1	1	1	1	1	1	1	1	1	1	1	1	1	1	1	1	1	1	1	1	1	1	1	1	1
	4	4	4	4	4	4	4	4	4	4	4	4	4	4	4	4	4	4	4	4	4	4	4	4	4	4	4	4	4	4	4	4	4	4	4	4	4	4	4	4	4	4	4	4	4	4	4	4	4
	3	3	3	3	3	3	4	4	4	4	4	4	5	5	5	5	5	5	5	5	6	6	6	6	6	6	6	6	7	7	7	7	7	7	7	7	7	8	8	8	8	8	8	8	9	9	9	9	9
	6	7	8	8	9	9	0	1	5	7	8	8	1	2	2	3	3	3	5	9	0	1	1	1	2	3	7	9	0	3	4	4	5	6	7	8	9	0	1	2	5	6	8	9	0	1	2	3	4
	8	1	0	6	5	8	1	9	5	6	5	7	5	1	4	0	6	9	7	0	5	1	7	8	3	5	7	8	7	7	0	9	9	2	9	8	4	3	2	7	4	9	1	4	2	1	6	8	1
Pygathrix nigripes	T	C	C	G	T	C	G	T	C	C	C	A	T	T	C	T	T	T	T	T	T	C	A	C	C	T	C	C	C	G	C	A	T	C	T	G	T	G	G	C	C	A	T	A	C	T	G	C	T
Pygathrix cinerea	C	T	A	A	C	A	A	C	A	T	T	G	C	C	T	C	C	C	C	C	C	T	G	T	T	C	T	T	T	A	T	G	C	T	C	A	C	A	T	T	T	G	C	G	T	C	A	A	C
Pygathrix cinerea Vietnam	C	T	A	A	C	A	A	C	A	T	T	G	C	C	T	C	C	C	C	C	C	T	G	T	T	C	T	T	T	A	T	.	.	T	C	A	C	A	T	T	T	G	C	G	T	C	A	A	C
	1	1	1	1	1	1	1	1	1	1	1	1	1	1	1	1	1	1	1	1	1	1	1	1	1	1	1	1	1	1	1	1	1	1	1	1	1	1	1	1	1	1	1	1	1	1	1	1	1
	5	5	5	5	5	5	5	5	5	5	5	5	5	5	5	5	5	5	5	5	5	5	5	5	5	5	5	5	5	5	5	5	5	5	5	5	5	5	5	5	5	5	5	5	5	5	5	5	5
	3	3	3	3	3	3	3	3	3	3	4	4	4	4	5	5	5	5	6	6	6	6	6	6	7	7	7	7	7	7	7	7	7	7	7	7	7	7	7	7	7	8	8	8	8	8	8	8	8
	4	4	4	7	7	8	8	8	8	9	0	1	6	7	1	4	4	8	0	1	1	2	3	3	0	1	4	4	4	5	5	6	8	8	8	8	8	9	9	9	9	1	1	1	1	1	2	2	2
	3	5	9	1	4	0	2	4	9	4	4	6	6	9	1	6	7	5	1	2	5	3	4	8	4	2	3	4	8	1	9	9	0	1	4	6	7	0	1	5	9	2	3	6	7	9	0	2	7
Pygathrix nigripes	T	G	G	A	G	C	T	T	C	T	A	G	A	T	-	T	A	C	G	C	A	C	T	C	G	T	C	A	A	C	A	C	C	T	C	G	A	C	T	A	G	C	C	A	G	T	A	C	T
Pygathrix cinerea	A	A	A	G	A	T	C	A	T	C	G	A	G	C	T	C	T	T	A	T	G	T	C	T	A	C	T	G	G	A	G	T	T	C	A	A	G	T	A	G	A	T	T	T	A	A	C	T	C
Pygathrix cinerea Vietnam	A	A	A	G	A	T	.	A	T	C	G	A	G	C	T	C	T	T	A	T	G	T	C	T	A	C	T	G	G	A	G	T	T	C	A	A	G	T	A	G	A	T	T	C	A	A	T	.	C
	1	1	1	1	1	1	1	1	1	1	1
	6	6	6	6	6	6	6	6	6	6	6
	3	4	4	4	4	4	4	4	4	4	5
	9	0	1	1	2	3	5	6	6	8	1
	8	1	2	4	4	4	7	5	8	1	9
Pygathrix nigripes	T	A	C	A	T	A	T	C	C	T	A
Pygathrix cinerea	A	G	T	G	C	G	C	T	.	A	G
Pygathrix cinerea Vietnam	A	G	T	G	C	.	C	T	T	A	G
[truncated: 33 more columns]

## Sheet: Info
Title	Phylogenetic Analysis
Format
DataType	Nucleotide
3
Number Sites	1072
Identical	.
Missing	?
Indel	-
