# Supplementary material for: Characterization of the Complete Mitochondrial Genome of the Central Highland Grey-Shanked Douc Langur (Pygathrix cinerea), a Critically Endangered Species Endemic to Vietnam (Mammalia: Primates)
Source: Curr Issues Mol Biol. 2024 Sep 6;46(9):9928–47. doi: 10.3390/cimb46090592 (PMC11430490; doi:10.3390/cimb46090592)
Supplement: Supplementary file 1 [file cimb-46-00592-s001.zip › Supplementary data 6.xlsx]

## Sheet: Sequence Data
Domain: Data
					1	1	1	2	2	3	3	3	3	3	3	3	4	4	4	4	4	4	4	4	4	4	4	4	4	4	4	4	4	4	4	5	5	5	5	5	5	5	6	6	6	6	6	6	6
	5	5	8	9	0	0	7	2	6	0	1	1	1	2	6	8	0	1	1	1	1	1	2	2	2	3	4	4	5	5	7	7	7	8	9	3	4	4	6	7	9	9	0	1	1	3	3	4	4
	2	3	1	1	0	3	8	1	8	3	1	7	8	3	7	1	3	3	4	5	6	8	2	3	4	1	2	6	7	9	3	4	9	0	8	7	3	5	0	1	2	3	5	4	6	0	6	6	7
Pygathrix nigripes	C	L	-	S	N	K	E	L	R	G	S	N	P	G	Y	G	P	-	-	P	N	H	T	D	K	N	G	T	L	T	A	N	H	E	E	A	K	P	Y	-	S	I	P	P	K	G	N	Q	Y
Pygathrix cinerea	P	P	-	L	D	E	K	F	C	E	P	S	S	E	H	S	L	Q	Q	T	Y	Y	I	N	I	S	D	A	P	I	T	S	R	K	K	V	Q	S	H	-	N	V	S	F	E	V	D	*	C
Pygathrix cinerea Vietnam	P	P	L	L	D	E	K	F	C	E	P	S	S	E	H	S	L	Q	Q	T	Y	Y	I	N	I	S	D	A	P	I	T	S	R	K	K	V	Q	S	H	I	N	V	S	F	E	V	D	*	C
	1	1	1	1	1	1	1	1	1	1	1	1	1	1	1	1	1	1	1	1	1	1	1	1	1	1	1	1	1	1	1	1	1	1	1	1	1	1	1	1	1	1	1	1	1	1	1	1	1
	1	1	1	1	1	1	1	1	1	1	1	1	1	1	1	2	2	2	2	2	2	2	2	2	2	2	2	3	3	3	3	4	4	4	4	4	4	4	5	5	5	5	5	6	6	6	6	6	6
	2	3	4	5	5	6	7	7	7	7	7	8	8	8	9	0	0	2	4	4	5	6	6	6	7	8	9	0	3	6	7	0	1	2	2	3	4	5	0	4	7	7	7	0	1	1	4	6	8
	0	1	9	0	6	8	0	1	2	4	7	3	4	7	8	0	3	8	4	9	2	1	4	7	4	8	2	9	9	4	4	5	8	3	8	5	0	2	6	8	0	2	5	4	4	7	2	6	6
Pygathrix nigripes	Y	F	L	T	L	T	N	M	L	A	P	S	T	S	S	E	I	E	C	F	L	F	S	S	T	T	I	S	I	L	A	I	T	F	A	P	V	A	M	M	I	M	H	I	A	N	T	T	I
Pygathrix cinerea	H	S	P	I	S	I	S	T	P	V	L	N	I	L	F	G	T	G	Y	S	S	S	L	P	A	I	F	P	T	S	T	T	M	L	T	Q	I	T	I	L	T	I	R	L	T	S	I	I	V
Pygathrix cinerea Vietnam	H	S	P	I	S	I	S	T	P	V	L	N	I	L	F	G	T	G	Y	S	S	S	L	P	A	I	F	P	T	S	T	T	M	L	T	Q	I	T	I	L	T	I	R	L	T	S	I	.	V
	1	1	1	1	2	2	2	2	2	2	2	2	2	2	2	2	2	2	2	2	2	2	2	2	2	2	2	2	2	2	2	2	2	2	2	2	2	2	2	2	2	2	2	2	2	2	2	2	2
	9	9	9	9	0	0	0	0	0	0	0	0	0	0	0	0	0	0	0	1	1	1	1	1	1	1	1	1	1	1	1	1	1	1	1	2	2	2	2	2	2	2	2	2	2	2	2	2	2
	8	9	9	9	1	1	1	1	4	4	5	5	6	6	7	7	7	8	8	0	0	1	1	2	2	4	4	5	5	5	5	6	7	7	9	0	1	1	2	2	3	4	5	5	6	6	6	6	7
	4	6	8	9	1	3	7	8	4	6	3	7	1	5	5	7	8	0	7	0	6	0	8	5	6	8	9	1	3	4	9	7	2	3	8	9	2	6	0	4	8	5	4	5	3	5	6	9	7
Pygathrix nigripes	P	N	K	R	Y	Y	C	P	G	L	F	A	S	F	S	R	T	L	G	S	G	C	I	L	L	G	T	S	L	P	L	L	P	A	S	E	F	P	V	M	V	H	C	P	T	I	L	I	L
Pygathrix cinerea	L	S	R	H	S	C	Y	L	E	Q	S	V	F	S	L	H	I	P	D	F	E	Y	T	P	P	E	I	N	P	L	P	P	L	V	F	G	S	H	D	T	A	R	Y	L	M	T	P	M	S
Pygathrix cinerea Vietnam	L	S	R	H	S	C	Y	L	E	Q	S	V	F	S	L	H	I	P	D	F	E	Y	T	P	P	E	I	N	P	L	P	P	L	V	F	G	S	H	D	T	A	R	Y	L	M	T	P	M	S
	2	2	2	2	2	2	2	2	2	2	2	2	2	2	2	2	2	2	2	2	2	2	2	2	2	2	2	2	2	2	2	2	2	2	2	2	2	2	2	2	2	2	2	2	2	2	3	3	3
	7	7	7	7	7	7	7	7	7	7	7	7	7	8	8	8	8	8	8	8	8	8	8	8	8	8	8	8	8	8	8	8	8	8	8	9	9	9	9	9	9	9	9	9	9	9	0	1	1
	1	1	3	4	4	5	5	5	6	6	7	7	8	0	0	0	0	1	1	1	2	2	3	4	4	5	6	7	7	7	8	8	8	9	9	0	0	0	1	1	2	6	7	8	9	9	1	4	8
	5	8	0	1	7	0	2	7	7	8	1	5	5	1	2	4	8	3	5	6	4	5	9	4	7	5	6	3	7	9	4	7	9	2	4	2	5	9	3	5	0	5	6	7	8	9	6	2	8
Pygathrix nigripes	P	C	P	S	P	V	C	S	I	P	D	Y	A	S	H	Y	G	Y	S	P	G	S	T	N	L	S	A	R	T	V	L	D	V	N	F	D	C	G	Y	L	P	I	I	V	I	S	I	V	L
Pygathrix cinerea	A	R	S	N	S	A	R	N	V	S	N	H	T	G	Y	N	S	H	P	S	S	A	I	D	F	C	T	W	A	T	P	N	T	S	S	N	R	S	H	I	S	T	M	I	T	P	V	T	P
Pygathrix cinerea Vietnam	A	R	S	N	S	A	R	N	V	S	N	H	T	G	Y	N	S	H	P	S	S	A	I	D	F	C	T	W	A	T	P	N	T	S	S	N	R	S	H	I	S	T	M	I	T	P	V	T	P
	3	3	3	3	3	3	3	3	3	3	3	3	3	3	3	3	3	3	3	3	3	3	3	3	3	3	3	3	3	3	3	3	3	3	3	3	3	3	3	3	3	3	3	3	3	3	3	3	3
	4	4	4	4	4	4	4	4	4	4	4	4	4	4	4	4	4	4	4	4	4	4	5	5	5	5	5	5	5	5	5	5	5	5	5	5	5	5	5	5	5	5	5	5	6	6	6	6	6
	2	3	3	3	4	4	5	5	5	5	6	6	6	6	7	7	8	8	8	9	9	9	0	0	0	0	1	1	1	3	3	3	3	5	5	5	6	6	7	8	9	9	9	9	0	1	1	2	2
	5	1	5	7	0	9	2	3	4	6	0	4	5	9	1	6	1	2	6	1	6	8	2	7	8	9	2	6	8	1	2	6	9	2	5	7	3	7	6	1	2	7	8	9	9	0	9	2	8
Pygathrix nigripes	S	M	T	K	I	S	N	I	T	D	L	L	N	L	H	H	A	S	P	S	N	S	P	S	L	D	G	T	Y	P	S	A	F	V	Y	I	L	H	Y	S	P	N	R	F	H	I	P	Y	I
Pygathrix cinerea	F	T	I	R	T	P	D	T	V	N	F	P	S	P	Y	N	P	Y	S	P	D	F	S	P	S	N	S	A	H	S	P	T	L	I	H	V	P	N	H	P	L	S	W	L	Y	T	S	N	T
Pygathrix cinerea Vietnam	F	T	I	R	T	P	D	T	I	N	F	P	S	P	Y	N	P	Y	S	P	D	F	S	.	S	N	S	A	H	S	P	T	L	I	H	V	P	N	H	P	L	S	W	L	Y	T	S	N	T
	3	3	3	3	3	3	3	3	3	3	3	3	3	3	3	3	3	3	3	3	3	3	3	3	3	3	4	4	4	4	4	4	4	4	4	4	4	4	4	4	4	4	4	4	4	4	4	4	4
	8	8	8	8	8	8	8	8	8	8	8	8	8	8	8	8	8	8	9	9	9	9	9	9	9	9	0	0	0	0	0	0	0	0	0	0	1	1	1	1	1	1	1	1	1	2	2	2	2
	0	0	1	1	1	1	1	2	2	2	2	4	5	6	7	7	8	9	0	2	3	4	6	7	7	9	0	1	2	2	2	3	4	5	5	7	0	2	5	5	6	7	7	7	8	0	3	3	4
	3	4	2	3	4	7	9	0	1	2	5	9	4	5	7	8	5	3	0	8	6	9	0	7	9	3	8	7	3	6	9	1	2	5	8	7	0	7	3	5	0	3	7	8	9	5	4	7	0
Pygathrix nigripes	R	G	A	P	F	F	W	R	I	V	N	L	Y	H	Y	T	P	P	Y	L	L	T	T	M	T	N	I	L	I	D	I	V	I	I	I	N	I	H	T	T	Y	N	N	I	I	M	L	S	I
Pygathrix cinerea	C	S	T	S	L	L	R	G	V	I	D	F	H	Y	H	A	S	S	H	I	P	I	I	I	A	S	M	I	T	G	T	I	L	V	T	D	V	Y	A	I	H	D	D	L	T	I	P	N	T
Pygathrix cinerea Vietnam	C	S	T	S	L	L	R	G	V	I	D	F	H	Y	H	A	S	S	H	I	P	I	I	I	A	S	M	I	T	G	T	I	L	V	T	D	V	Y	A	I	H	D	D	L	T	I	P	N	T
	4	4	4	4	4	4	4	4	4	4	4	4	4	4	4	4	4	4	4	4	4	4	4	4	4	4	4	4	4	4	4	4	4	4	4	4	4	4	4	4	4	4	4	4	4	4	4	4	4
	6	6	6	7	7	7	7	7	7	7	7	7	7	7	7	7	7	7	8	8	8	8	8	8	8	8	8	8	8	8	8	8	9	9	9	9	9	9	9	9	9	9	9	9	9	9	9	9	9
	9	9	9	0	1	1	1	3	3	3	7	7	8	8	9	9	9	9	0	0	0	3	4	4	4	4	5	6	7	7	7	9	0	0	1	1	1	2	2	2	3	3	3	3	5	5	6	6	6
	3	4	7	3	1	2	9	0	8	9	4	5	7	9	0	4	6	9	0	1	7	9	1	2	4	7	3	9	1	3	9	3	0	3	3	4	7	0	1	7	0	2	5	8	2	7	1	5	8
Pygathrix nigripes	Y	H	H	I	Y	S	A	P	H	T	L	P	L	S	Y	H	V	F	R	V	S	S	Y	P	C	W	S	C	P	T	S	H	H	R	G	R	N	F	T	Y	E	C	G	G	P	T	Y	N	P
Pygathrix cinerea	H	Y	Y	T	H	T	T	A	Y	A	P	R	S	P	H	N	I	L	S	M	P	P	H	S	R	R	P	R	S	V	P	Y	Y	C	R	C	D	S	I	H	K	R	S	W	S	A	H	S	S
Pygathrix cinerea Vietnam	H	Y	Y	T	H	T	T	A	Y	A	P	R	S	P	H	N	I	L	S	M	P	P	H	S	R	R	P	R	S	V	P	Y	Y	C	R	C	.	.	I	H	K	R	S	W	S	A	H	S	S
	5	5	5	5	5	5	5	5	5	5	5	5	5	5	5	5	5	5	5	5	5	5	5	5	5	5	5	5	5	5	5	5	5	5	5	5	5	5	5	5	5	5	5	5	5	5	5	5	5
	1	1	1	1	1	1	2	2	2	2	2	2	2	2	2	2	2	2	2	2	2	2	2	2	2	2	2	3	3	3	3	3	3	3	3	3	3	3	4	4	4	4	4	4	4	4	4	4	4
	2	3	3	5	6	8	0	0	1	3	3	4	5	5	6	6	6	6	7	7	7	7	7	7	7	8	8	0	0	0	0	1	1	2	5	5	6	7	2	3	4	6	6	7	7	7	8	8	9
	7	0	9	6	0	3	1	8	3	5	8	8	0	1	2	3	4	7	1	2	3	4	6	7	9	0	2	1	2	6	8	3	5	8	6	8	9	1	3	5	6	3	4	1	2	5	6	9	0
Pygathrix nigripes	P	T	R	I	I	T	G	T	T	S	S	P	I	L	L	K	L	V	T	Q	V	T	F	Y	S	A	R	I	V	L	L	S	P	D	I	H	M	S	N	L	T	I	H	T	T	F	L	H	P
Pygathrix cinerea	L	I	H	V	T	S	R	I	I	N	P	L	V	I	I	E	Y	I	I	H	I	P	S	H	H	T	W	T	G	S	S	P	L	N	.	R	I	P	S	P	.	T	Y	I	A	S	P	Y	.
Pygathrix cinerea Vietnam	L	I	H	V	T	S	R	I	I	N	P	L	V	I	I	E	Y	I	I	H	I	S	S	R	H	T	W	T	G	S	S	P	L	.	T	R	I	P	S	P	I	T	Y	I	A	S	P	Y	S
[truncated: 39 more columns]

## Sheet: Info
Title	Phylogenetic Analysis
Format
DataType	Protein
3
Number Sites	618
Identical	.
Missing	?
Indel	-
